# Supplementary material for: Cognitive function in a general population of men and women: a cross sectional study in the European Investigation of Cancer–Norfolk cohort (EPIC-Norfolk)
Source: BMC Geriatr. 2014 Dec 19;14:142. doi: 10.1186/1471-2318-14-142 (PMC4349767; doi:10.1186/1471-2318-14-142)
Supplement: Supplementary file 2 — Additional file 2: Table S1: Cognitive scores stratified by age in men in EPIC-Norfolk 3. (XLSX 23 KB) [file 12877_2014_1084_MOESM2_ESM.xlsx]

## Sheet: Mean, Median IQR
Table S1: Cognitive scores stratified by age in men in EPIC-Norfolk 3
	<60 Years	60 to <65 Years	65 to < 70 Years	70 to < 75 Years	75 to <80 Years	80 and over
EMSE Items
Frequency (N)	394	864	796	757	579	412
Mean (SD)	33.5 (2.8)	33.3 (2.4)	32.6 (3.1)	32.3 (3.5)	31.8 (3.1)	30.7 (4.3)
Median (IQR)	34 (33, 35)	34 (32, 35)	33 (31, 35)	33 (31, 34)	33 (30, 34)	32 (29, 33)
Range	4, 37	20, 37	7, 37	2, 37	14, 37	0, 36
PW Accuracy
Frequency (N)	391	861	787	752	571	398
Mean (SD)	14.3 (5.7)	13.0 (5.9)	11.7 (6.1)	11.1 (6.0)	9.7 (6.0)	9.1 (5.5)
Median (IQR)	14 (11,18)	13 (10, 17)	12 (8, 16)	12 (8, 15)	10 (6, 14)	10 (6, 12.3)
Range	-7, -31	-28, 34	-31, 27	-27, 30	-16, 25	-16, 23
HVLT
Frequency (N)	383	848	771	718	538	347
Mean (SD)	26.8 (4.5)	25.7 (4.8)	24.5 (4.9)	23.2 (5.5)	21.5 (5.5)	20.5 (5.6)
Median (IQR)	27 (24, 30)	26 (22, 29)	25 (22, 28)	24 (19, 28)	22 (18, 25)	21 (17, 24)
Range	6, 36	10, 35	6, 36	6, 36	6, 35	0, 35
FTMS
Frequency (N)	363	768	692	651	481	315
Mean (SD)	17.5 (4.0)	16.3 (4.5)	15.4 (4.1)	14.8 (4.4)	13.6 (4.6)	12.6 (4.8)
Median (IQR)	18 (15, 20)	17 (14, 19)	16 (13, 18)	15 (12, 18)	14 (11, 17)	13 (10, 16)
Range	0, 26	0, 26	0, 26	0, 24	0, 25	0, 26
VST (Reaction Time)
Frequency (N)	334	760	690	637	504	291
Mean (SD)	2196 (343)	2216 (348)	2256.2 (405.5)	2296 (496)	2356 (413)	2463 (560)
Median (IQR)	2152 (1962, 2151.9 )	2174 (2020, 2381)	2234 (2018, 2475)	2249 (2061, 2472)	2313 (2096, 2544)	2415 (2138, 2726)
Range	1511, 4274	1416, 4877	1217, 7148	1041, 10489	567, 4540	1239, 7838
NART Error Score
Frequency (N)	367	844	768	722	544	363
Mean (SD)	15.9 (9.7)	17.1 (10.3)	18.8 (10.4)	18.4 (10.4)	19.1 (10.5)	17.3 (9.6)
Median (IQR)	14 (8, 23)	15 (9, 24)	17 (10, 26)	17 (10, 26)	17 (11, 26)	16 (10, 24)
Range	0, 42	0, 49	0, 49	0, 50	0, 47	1,47
